# Supplementary material for: Island Hopping through Urban Filters: Anthropogenic Habitats and Colonized Landscapes Alter Morphological and Performance Traits of an Invasive Amphibian
Source: Animals (Basel). 2022 Sep 23;12(19):2549. doi: 10.3390/ani12192549 (PMC9559409; doi:10.3390/ani12192549)
Supplement: Supplementary file 1 [file animals-12-02549-s001.zip]

Archive with 1 entries (1 files):
- animals-1817844-supplementary.pdf
